# Supplementary material for: A DNA tumor virus globally reprograms host 3D genome architecture to achieve immortal growth
Source: Nat Commun. 2023 Mar 22;14:1598. doi: 10.1038/s41467-023-37347-6 (PMC10033825; doi:10.1038/s41467-023-37347-6)
Supplement: Supplementary file 3 — Source Data [file 41467_2023_37347_MOESM3_ESM.xlsx]

## Sheet: Sheet1
Fig. 4c. Source data
		RBL	28 Days Post-infection
Mono-allele colocalized			0.47
Bi-allele separate		0.5	0.08
Bi-allele colocalized		0.5	0.45
Fig. 7c. Source data
Normalized AICDA expression (to beta-actin)
Control	ΔCTCF motif
6.75	6.98
5.62	7.38
5.09	6.67
6.5	6.86
5.8	5.99
6.72
